# Supplementary material for: Genome Editing of Rice eIF4G Loci Confers Partial Resistance to Rice Black-Streaked Dwarf Virus
Source: Viruses. 2021 Oct 18;13(10):2100. doi: 10.3390/v13102100 (PMC8539751; doi:10.3390/v13102100)
Supplement: Supplementary file 1 [file viruses-13-02100-s001.zip]

Archive with 1 entries (1 files):
- viruses-1381796-supplementary.pdf
